# Supplementary material for: Preventing Zika Virus Infection during Pregnancy Using a Seasonal Window of Opportunity for Conception
Source: PLoS Biol. 2016 Jul 28;14(7):e1002520. doi: 10.1371/journal.pbio.1002520 (PMC4965063; doi:10.1371/journal.pbio.1002520)
Supplement: S1 Data — Monthly abundance of trapped female mosquitoes engorged with blood-meal in Puerto Rico. Data from [36]. (CSV) [file pbio.1002520.s001.csv]

year	month	time	engorged.female.mosquitoes
1991	3	1991.25	191
1991	4	1991.333	156
1991	5	1991.417	238
1991	6	1991.5	84
1991	7	1991.583	200
1991	8	1991.667	237
1991	9	1991.75	284
1991	10	1991.833	556
1991	11	1991.917	351
1991	12	1992	291
1992	1	1992.083	264
1992	2	1992.167	157
1992	3	1992.25	137
1992	4	1992.333	88
1992	5	1992.417	38
1992	6	1992.5	130
1992	7	1992.583	78
1992	8	1992.667	63
1992	9	1992.75	62
1992	10	1992.833	122
1992	11	1992.917	179
1992	12	1993	169
1993	1	1993.083	129
1993	2	1993.167	84
1993	3	1993.25	59
