# Supplementary material for: Preventing Zika Virus Infection during Pregnancy Using a Seasonal Window of Opportunity for Conception
Source: PLoS Biol. 2016 Jul 28;14(7):e1002520. doi: 10.1371/journal.pbio.1002520 (PMC4965063; doi:10.1371/journal.pbio.1002520)
Supplement: S2 Data — Monthly births in Puerto Rico for the years 2002–2008 and 2012–2014. Data from [37]. (CSV) [file pbio.1002520.s002.csv]

location	year	month	births	month.number	time	pop	births.per.1000
Puerto Rico	2002	January	4641	1	2002.083	3823701	1.21374553083518
Puerto Rico	2002	February	3983	2	2002.167	3823701	1.04166094576956
Puerto Rico	2002	March	4055	3	2002.25	3823701	1.06049086997127
Puerto Rico	2002	April	4181	4	2002.333	3823701	1.09344323732426
Puerto Rico	2002	May	4178	5	2002.417	3823701	1.09265865714919
Puerto Rico	2002	June	3993	6	2002.5	3823701	1.04427621301979
Puerto Rico	2002	July	4237	7	2002.583	3823701	1.10808873392559
Puerto Rico	2002	August	4763	8	2002.667	3823701	1.24565179128807
Puerto Rico	2002	September	4721	9	2002.75	3823701	1.23466766883708
Puerto Rico	2002	October	4876	10	2002.833	3823701	1.27520431121576
Puerto Rico	2002	November	4583	11	2002.917	3823701	1.1985769807838
Puerto Rico	2002	December	4660	12	2003	3823701	1.21871453861063
Puerto Rico	2003	January	4489	1	2003.083	3826095	1.17325889712618
Puerto Rico	2003	February	3886	2	2003.167	3826095	1.01565695572117
Puerto Rico	2003	March	3911	3	2003.25	3826095	1.02219103289385
Puerto Rico	2003	April	4011	4	2003.333	3826095	1.04832734158457
Puerto Rico	2003	May	4011	5	2003.417	3826095	1.04832734158457
Puerto Rico	2003	June	3755	6	2003.5	3826095	0.981418391336336
Puerto Rico	2003	July	4175	7	2003.583	3826095	1.09119088783734
Puerto Rico	2003	August	4374	8	2003.667	3826095	1.14320214213186
Puerto Rico	2003	September	4703	9	2003.75	3826095	1.22919059772431
Puerto Rico	2003	October	4602	10	2003.833	3826095	1.20279292594669
Puerto Rico	2003	November	4224	11	2003.917	3826095	1.10399767909579
Puerto Rico	2003	December	4662	12	2004	3826095	1.21847471116112
Puerto Rico	2004	January	4161	1	2004.083	3826878	1.08730928971344
Puerto Rico	2004	February	3805	2	2004.167	3826878	0.994283068339257
Puerto Rico	2004	March	4198	3	2004.25	3826878	1.0969777453057
Puerto Rico	2004	April	3900	4	2004.333	3826878	1.01910748134641
Puerto Rico	2004	May	3866	5	2004.417	3826878	1.01022295458596
Puerto Rico	2004	June	3939	6	2004.5	3826878	1.02929855615988
Puerto Rico	2004	July	4037	7	2004.583	3826878	1.05490689799884
Puerto Rico	2004	August	4609	8	2004.667	3826878	1.20437599526298
Puerto Rico	2004	September	4813	9	2004.75	3826878	1.25768315582571
Puerto Rico	2004	October	4605	10	2004.833	3826878	1.20333075682057
Puerto Rico	2004	November	4554	11	2004.917	3826878	1.19000396667989
Puerto Rico	2004	December	4752	12	2005	3826878	1.24174326957901
Puerto Rico	2005	January	4159	1	2005.083	3821362	1.08835540835964
Puerto Rico	2005	February	3723	2	2005.167	3821362	0.974259962809072
Puerto Rico	2005	March	4081	3	2005.25	3821362	1.06794383782536
Puerto Rico	2005	April	3793	4	2005.333	3821362	0.992578038929575
Puerto Rico	2005	May	3894	5	2005.417	3821362	1.01900840590344
Puerto Rico	2005	June	4007	6	2005.5	3821362	1.04857901449797
Puerto Rico	2005	July	4021	7	2005.583	3821362	1.05224262972207
Puerto Rico	2005	August	4733	8	2005.667	3821362	1.23856363254777
Puerto Rico	2005	September	4758	9	2005.75	3821362	1.2451058025908
Puerto Rico	2005	October	4473	10	2005.833	3821362	1.17052506410018
Puerto Rico	2005	November	4563	11	2005.917	3821362	1.19407687625512
Puerto Rico	2005	December	4482	12	2006	3821362	1.17288024531568
Puerto Rico	2006	January	3869	1	2006.083	3805214	1.01676278916245
Puerto Rico	2006	February	3624	2	2006.167	3805214	0.95237744841683
Puerto Rico	2006	March	3887	3	2006.25	3805214	1.02149314072743
Puerto Rico	2006	April	3438	4	2006.333	3805214	0.903497148911993
Puerto Rico	2006	May	3975	5	2006.417	3805214	1.04461930393402
Puerto Rico	2006	June	3794	6	2006.5	3805214	0.997052990975015
Puerto Rico	2006	July	3786	7	2006.583	3805214	0.994950612501689
Puerto Rico	2006	August	4651	8	2006.667	3805214	1.2222702849301
Puerto Rico	2006	September	4590	9	2006.75	3805214	1.20623964907099
Puerto Rico	2006	October	4500	10	2006.833	3805214	1.18258789124606
Puerto Rico	2006	November	4305	11	2006.917	3805214	1.13134241595873
Puerto Rico	2006	December	4325	12	2007	3805214	1.13659836214205
Puerto Rico	2007	January	4087	1	2007.083	3782995	1.0803609309555
Puerto Rico	2007	February	3411	2	2007.167	3782995	0.901666536699097
Puerto Rico	2007	March	3712	3	2007.25	3782995	0.981233123490779
Puerto Rico	2007	April	3472	4	2007.333	3782995	0.917791326713358
Puerto Rico	2007	May	3741	5	2007.417	3782995	0.988899007268051
Puerto Rico	2007	June	3496	6	2007.5	3782995	0.9241355063911
Puerto Rico	2007	July	3636	7	2007.583	3782995	0.961143221177929
Puerto Rico	2007	August	4385	8	2007.667	3782995	1.15913449528746
Puerto Rico	2007	September	4284	9	2007.75	3782995	1.13243607247697
Puerto Rico	2007	October	4316	10	2007.833	3782995	1.14089497871396
Puerto Rico	2007	November	4111	11	2007.917	3782995	1.08670511063324
Puerto Rico	2007	December	3984	12	2008	3782995	1.05313382650519
Puerto Rico	2008	January	3923	1	2008.083	3760866	1.04311081543453
Puerto Rico	2008	February	3470	2	2008.167	3760866	0.922659834197762
Puerto Rico	2008	March	3456	3	2008.25	3760866	0.918937287316272
Puerto Rico	2008	April	3461	4	2008.333	3760866	0.920266768345376
Puerto Rico	2008	May	3594	5	2008.417	3760866	0.955630963719526
Puerto Rico	2008	June	3495	6	2008.5	3760866	0.929307239343279
Puerto Rico	2008	July	3778	7	2008.583	3760866	1.00455586559053
Puerto Rico	2008	August	4218	8	2008.667	3760866	1.12155019615163
Puerto Rico	2008	September	4181	9	2008.75	3760866	1.11171203653627
Puerto Rico	2008	October	4115	10	2008.833	3760866	1.0941628869521
Puerto Rico	2008	November	3698	11	2008.917	3760866	0.983284169124877
Puerto Rico	2008	December	4286	12	2009	3760866	1.13963113814744
Puerto Rico	2012	January	3416	1	2012.083	3672561	0.930141119507613
Puerto Rico	2012	February	3056	2	2012.167	3672561	0.832116879746858
Puerto Rico	2012	March	3001	3	2012.25	3672561	0.817140954227854
Puerto Rico	2012	April	2837	4	2012.333	3672561	0.772485467225732
Puerto Rico	2012	May	3142	5	2012.417	3672561	0.855533781467483
Puerto Rico	2012	June	2946	6	2012.5	3672561	0.802165028708849
Puerto Rico	2012	July	3205	7	2012.583	3672561	0.872688023425615
Puerto Rico	2012	August	3513	8	2012.667	3672561	0.956553206332039
Puerto Rico	2012	September	3457	9	2012.75	3672561	0.941304991258144
Puerto Rico	2012	October	3683	10	2012.833	3672561	1.00284243066351
Puerto Rico	2012	November	3365	11	2012.917	3672561	0.916254352208173
Puerto Rico	2012	December	3354	12	2013	3672561	0.913259167104372
Puerto Rico	2013	January	3132	1	2013.083	3645648	0.859106529209622
Puerto Rico	2013	February	2773	2	2013.167	3645648	0.760632951947089
Puerto Rico	2013	March	2795	3	2013.25	3645648	0.766667544425573
Puerto Rico	2013	April	2881	4	2013.333	3645648	0.790257315023283
Puerto Rico	2013	May	3031	5	2013.417	3645648	0.831402263740218
Puerto Rico	2013	June	2768	6	2013.5	3645648	0.759261453656524
Puerto Rico	2013	July	3049	7	2013.583	3645648	0.836339657586251
Puerto Rico	2013	August	3088	8	2013.667	3645648	0.847037344252654
Puerto Rico	2013	September	3381	9	2013.75	3645648	0.927407144079736
Puerto Rico	2013	October	3401	10	2013.833	3645648	0.932893137241994
Puerto Rico	2013	November	3061	11	2013.917	3645648	0.839631253483606
Puerto Rico	2013	December	3218	12	2014	3645648	0.882696299807332
Puerto Rico	2014	January	3204	1	2014.083	3620897	0.884863612524742
Puerto Rico	2014	February	2686	2	2014.167	3620897	0.74180513834003
Puerto Rico	2014	March	2770	3	2014.25	3620897	0.765003809829443
Puerto Rico	2014	April	2686	4	2014.333	3620897	0.74180513834003
Puerto Rico	2014	May	2717	5	2014.417	3620897	0.750366552818266
Puerto Rico	2014	June	2530	6	2014.5	3620897	0.698721891288264
Puerto Rico	2014	July	2884	7	2014.583	3620897	0.796487721136503
Puerto Rico	2014	August	2920	8	2014.667	3620897	0.80643000891768
Puerto Rico	2014	September	3105	9	2014.75	3620897	0.857522321126505
Puerto Rico	2014	October	3056	10	2014.833	3620897	0.843989762757681
Puerto Rico	2014	November	2790	11	2014.917	3620897	0.770527303041208
Puerto Rico	2014	December	3137	12	2015	3620897	0.866359910265329
