# Supplementary material for: Preventing Zika Virus Infection during Pregnancy Using a Seasonal Window of Opportunity for Conception
Source: PLoS Biol. 2016 Jul 28;14(7):e1002520. doi: 10.1371/journal.pbio.1002520 (PMC4965063; doi:10.1371/journal.pbio.1002520)
Supplement: S3 Data — Weekly reported DENV cases in Puerto Rico. Data are from [38]. (CSV) [file pbio.1002520.s003.csv]

location	year	week	dengue.cases	time
Puerto Rico	2013	1	217	2013.019
Puerto Rico	2013	2	286	2013.038
Puerto Rico	2013	3	267	2013.057
Puerto Rico	2013	4	258	2013.075
Puerto Rico	2013	5	230	2013.094
Puerto Rico	2013	6	219	2013.113
Puerto Rico	2013	7	153	2013.132
Puerto Rico	2013	8	148	2013.151
Puerto Rico	2013	9	126	2013.17
Puerto Rico	2013	10	135	2013.189
Puerto Rico	2013	11	102	2013.208
Puerto Rico	2013	12	93	2013.226
Puerto Rico	2013	13	93	2013.245
Puerto Rico	2013	14	64	2013.264
Puerto Rico	2013	15	86	2013.283
Puerto Rico	2013	16	71	2013.302
Puerto Rico	2013	17	46	2013.321
Puerto Rico	2013	18	62	2013.34
Puerto Rico	2013	19	73	2013.358
Puerto Rico	2013	20	79	2013.377
Puerto Rico	2013	21	82	2013.396
Puerto Rico	2013	22	95	2013.415
Puerto Rico	2013	23	181	2013.434
Puerto Rico	2013	24	181	2013.453
Puerto Rico	2013	25	276	2013.472
Puerto Rico	2013	26	275	2013.491
Puerto Rico	2013	27	267	2013.509
Puerto Rico	2013	28	303	2013.528
Puerto Rico	2013	29	315	2013.547
Puerto Rico	2013	30	344	2013.566
Puerto Rico	2013	31	401	2013.585
Puerto Rico	2013	32	381	2013.604
Puerto Rico	2013	33	418	2013.623
Puerto Rico	2013	34	392	2013.642
Puerto Rico	2013	35	317	2013.66
Puerto Rico	2013	36	299	2013.679
Puerto Rico	2013	37	258	2013.698
Puerto Rico	2013	38	267	2013.717
Puerto Rico	2013	39	254	2013.736
Puerto Rico	2013	40	228	2013.755
Puerto Rico	2013	41	228	2013.774
Puerto Rico	2013	42	168	2013.792
Puerto Rico	2013	43	140	2013.811
Puerto Rico	2013	44	130	2013.83
Puerto Rico	2013	45	114	2013.849
Puerto Rico	2013	46	99	2013.868
Puerto Rico	2013	47	90	2013.887
Puerto Rico	2013	48	58	2013.906
Puerto Rico	2013	49	62	2013.925
Puerto Rico	2013	50	45	2013.943
Puerto Rico	2013	51	44	2013.962
Puerto Rico	2013	52	37	2013.981
Puerto Rico	2013	53	0	2014
Puerto Rico	2014	1	29	2014.019
Puerto Rico	2014	2	40	2014.038
Puerto Rico	2014	3	38	2014.057
Puerto Rico	2014	4	30	2014.075
Puerto Rico	2014	5	35	2014.094
Puerto Rico	2014	6	13	2014.113
Puerto Rico	2014	7	23	2014.132
Puerto Rico	2014	8	18	2014.151
Puerto Rico	2014	9	19	2014.17
Puerto Rico	2014	10	18	2014.189
Puerto Rico	2014	11	11	2014.208
Puerto Rico	2014	12	12	2014.226
Puerto Rico	2014	13	8	2014.245
Puerto Rico	2014	14	8	2014.264
Puerto Rico	2014	15	7	2014.283
Puerto Rico	2014	16	5	2014.302
Puerto Rico	2014	17	8	2014.321
Puerto Rico	2014	18	2	2014.34
Puerto Rico	2014	19	6	2014.358
Puerto Rico	2014	20	8	2014.377
Puerto Rico	2014	21	0	2014.396
Puerto Rico	2014	22	14	2014.415
Puerto Rico	2014	23	5	2014.434
Puerto Rico	2014	24	6	2014.453
Puerto Rico	2014	25	13	2014.472
Puerto Rico	2014	26	6	2014.491
Puerto Rico	2014	27	5	2014.509
Puerto Rico	2014	28	7	2014.528
Puerto Rico	2014	29	12	2014.547
Puerto Rico	2014	30	11	2014.566
Puerto Rico	2014	31	11	2014.585
Puerto Rico	2014	32	8	2014.604
Puerto Rico	2014	33	6	2014.623
Puerto Rico	2014	34	7	2014.642
Puerto Rico	2014	35	9	2014.66
Puerto Rico	2014	36	8	2014.679
Puerto Rico	2014	37	10	2014.698
Puerto Rico	2014	38	6	2014.717
Puerto Rico	2014	39	9	2014.736
Puerto Rico	2014	40	3	2014.755
Puerto Rico	2014	41	6	2014.774
Puerto Rico	2014	42	12	2014.792
Puerto Rico	2014	43	5	2014.811
Puerto Rico	2014	44	1	2014.83
Puerto Rico	2014	45	0	2014.849
Puerto Rico	2014	46	0	2014.868
Puerto Rico	2014	47	1	2014.887
Puerto Rico	2014	48	0	2014.906
Puerto Rico	2014	49	3	2014.925
Puerto Rico	2014	50	0	2014.943
Puerto Rico	2014	51	0	2014.962
Puerto Rico	2014	52	1	2014.981
Puerto Rico	2015	1	0	2015.019
Puerto Rico	2015	2	0	2015.038
Puerto Rico	2015	2	0	2015.038
Puerto Rico	2015	3	0	2015.057
Puerto Rico	2015	4	2	2015.075
Puerto Rico	2015	5	0	2015.094
Puerto Rico	2015	6	0	2015.113
Puerto Rico	2015	7	0	2015.132
Puerto Rico	2015	8	1	2015.151
Puerto Rico	2015	9	0	2015.17
Puerto Rico	2015	10	0	2015.189
Puerto Rico	2015	11	1	2015.208
Puerto Rico	2015	12	14	2015.226
Puerto Rico	2015	13	2	2015.245
Puerto Rico	2015	14	1	2015.264
Puerto Rico	2015	15	1	2015.283
