# Supplementary material for: Preventing Zika Virus Infection during Pregnancy Using a Seasonal Window of Opportunity for Conception
Source: PLoS Biol. 2016 Jul 28;14(7):e1002520. doi: 10.1371/journal.pbio.1002520 (PMC4965063; doi:10.1371/journal.pbio.1002520)
Supplement: S4 Data — R-package containing data and functions associated with this manuscript. (GZ) [file pbio.1002520.s004.gz]

Archive with 17 entries (14 files):
- ZIKV/DESCRIPTION
- ZIKV/NAMESPACE
- ZIKV/R
- ZIKV/R/Function_planned_conception.R
- ZIKV/R/Function_plot_gestation_planner.R
- ZIKV/R/Function_seasonal_gestation_and_conception.R
- ZIKV/data
- ZIKV/data/births.RData
- ZIKV/data/dengue.RData
- ZIKV/data/mosquitoes.RData
- ZIKV/man
- ZIKV/man/births.Rd
- ZIKV/man/conception.planner.Rd
- ZIKV/man/dengue.Rd
- ZIKV/man/mosquitoes.Rd
- ZIKV/man/planned.conception.Rd
- ZIKV/man/trimester.monthly.distribution.Rd
