# Supplementary material for: Preventing Zika Virus Infection during Pregnancy Using a Seasonal Window of Opportunity for Conception
Source: PLoS Biol. 2016 Jul 28;14(7):e1002520. doi: 10.1371/journal.pbio.1002520 (PMC4965063; doi:10.1371/journal.pbio.1002520)
Supplement: S4 Data — R-package containing data and functions associated with this manuscript. (GZ) [file pbio.1002520.s004.gz › ZIKV/DESCRIPTION]

Package: ZIKV
Title: R Package associated with the manuscript ``Preventing Zika Virus
        Infection during Pregnancy using a Seasonal Window of
        Opportunity for Conception''
Version: 1.1
Date: 2016-05-13
Authors@R: person("Micaela", "Martinez-Bakker", email = "micaela.martinezbakker@gmail.com", role = c("aut", "cre"))
Description: This R package includes data used in the manuscript ``Preventing Zika Virus Infection during Pregnancy by Timing Conception Seasonally''. It also contains a function to generate region-specific conception planning calendars. The conception planner function requires user defined (1) timing of the ZIKV transmission trough, (2) susceptible weeks of gestation, and (3) a statement of whether the first trimester is particularly vulnerable to congenital Zika.
Depends: R (>= 3.2.4), grDevices (>= 3.2.4)
License: GPL (>= 2)
LazyData: true
NeedsCompilation: no
Packaged: 2016-06-13 16:11:21 UTC; Micaela
Author: Micaela Martinez-Bakker [aut, cre]
Maintainer: Micaela Martinez-Bakker <micaela.martinezbakker@gmail.com>
