# Supplementary material for: Preventing Zika Virus Infection during Pregnancy Using a Seasonal Window of Opportunity for Conception
Source: PLoS Biol. 2016 Jul 28;14(7):e1002520. doi: 10.1371/journal.pbio.1002520 (PMC4965063; doi:10.1371/journal.pbio.1002520)
Supplement: S4 Data — R-package containing data and functions associated with this manuscript. (GZ) [file pbio.1002520.s004.gz › ZIKV/R/Function_planned_conception.R]

#' Calculate Recommended Timing of Conception.
#'
#' Function for creating a conception calendar to align sensitive periods of gestation with the low-transmission season for ZIKV. 
#' It returns a data frame showing which week of the year each gestation week should be aligned with.
#' There are assumption regarding the weeks in each trimester.
#' We assume trimester 1 is weeks 1:13, trimester 2 is weeks 14:26, and trimester 3 is weeks 27:40.
#' @param transmission.trough.week the calendar week (1-52) of the year with the lowest ZIKV transmission.
#' @param susceptible.gestation.start.week the week of gestation (1-40) when the fetus is first susceptible to congenital Zika.
#' @param susceptible.gestation.end.week the last week of gestation (1-40) that the fetus is susceptible to congenital Zika.
#' @param first.trimester.priority TRUE/FALSE, if TRUE the first trimester is most vulnerable to congenital Zika and the first trimester will be aligned with the transmisison trough.
#' @export
#' @examples
#' conception.plan<- planned.conception(
#' 	transmission.trough.week=20,
#' 	susceptible.gestation.start.week=1,
#' 	susceptible.gestation.end.week=20,
#' 	first.trimester.priority=TRUE)
planned.conception<- function(
	transmission.trough.week=NA,
	susceptible.gestation.start.week=1,
	susceptible.gestation.end.week=20,
	first.trimester.priority=TRUE){
	
	# data frame to hold gestation calendar
	dat<- data.frame(calendar.week=rep(1:52,3),gestation.week=NA)

	# find week of gestation that should be aligned with the transmission trough
	susceptible.gestation.weeks<- c(susceptible.gestation.start.week:susceptible.gestation.end.week)
	if(first.trimester.priority==TRUE){
		gestation.week.to.align<- floor(median(c(1:13)))
		}else{
			median.week.susceptible<- floor(median(susceptible.gestation.weeks))
			gestation.week.to.align<- median.week.susceptible
	}

	# indices for alignment
	trough.index<- which(dat$calendar.week==transmission.trough.week)[2]
	no.weeks.before.median<- length(1:(gestation.week.to.align-1))
	no.weeks.after.median<- length((gestation.week.to.align+1):40)
	gestation.indices<- (trough.index-no.weeks.before.median):(trough.index+no.weeks.after.median)

	# recommended gestation
	dat$gestation.week[gestation.indices]<- 1:40

	# clean up the data frame
	min.gestation.indices<- min(gestation.indices)
	max.gestation.indices<- max(gestation.indices)
	start.dat<- max(which(dat$calendar.week[1:min.gestation.indices]==1))
	dat<- dat[start.dat:max.gestation.indices,]

	# return the table for further analysis
	return(dat)
}
# end
