# Supplementary material for: Preventing Zika Virus Infection during Pregnancy Using a Seasonal Window of Opportunity for Conception
Source: PLoS Biol. 2016 Jul 28;14(7):e1002520. doi: 10.1371/journal.pbio.1002520 (PMC4965063; doi:10.1371/journal.pbio.1002520)
Supplement: S4 Data — R-package containing data and functions associated with this manuscript. (GZ) [file pbio.1002520.s004.gz › ZIKV/R/Function_plot_gestation_planner.R]

#' Plot Conception Planning Calendar.
#'
#' Function for creating and plotting a conception calendar to align sensitive periods of gestation with the low-transmission season for ZIKV. 
#' It returns a data frame showing which week of the year each gestation week should be aligned with.
#' There are assumptions regarding the weeks in each trimester.
#' We assume trimester 1 is weeks 1:13, trimester 2 is weeks 14:26, and trimester 3 is weeks 27:40.
#' @param transmission.trough.week the calendar week (1-52) of the year with the lowest ZIKV transmission.
#' @param start.susceptible the week of gestation (1-40) when the fetus is first susceptible to congenital Zika.
#' @param end.susceptible the last week of gestation (1-40) that the fetus is susceptible to congenital Zika.
#' @param first.trimester.priority TRUE/FALSE, if TRUE the first trimester is most vulnerable to congenital Zika and the first trimester will be aligned with the transmisison trough.
#' @param directory the directory where the pdf should be saved
#' @param figure.name the name of the pdf file, ending in ``.pdf''
#' @export
#' @import grDevices
#' @examples
#' conception.plan<- conception.planner(
#' 	transmission.trough.week=20,
#' 	start.susceptible= 1,
#' 	end.susceptible= 20,
#' 	first.trimester.priority=TRUE,
#' 	directory=getwd(),
#' 	figure.name='conception_planner.pdf')
conception.planner<- function(
	transmission.trough.week=NA,
	start.susceptible= 1,
	end.susceptible= 20,
	first.trimester.priority=TRUE,
	directory=getwd(),
	figure.name='conception_planner.pdf'){

	# run gestation planner
	current<- planned.conception(
		transmission.trough.week=transmission.trough.week,
		susceptible.gestation.start.week=start.susceptible,
		susceptible.gestation.end.week=end.susceptible,
		first.trimester.priority=first.trimester.priority
		)

	# prep for plotting
	col.midpoints<- c(10,30,60,90)
	row.midpoints<- rev(seq(5,85,by=10))
	xy.vals<- data.frame(xval= sort(rep(col.midpoints,9)),yval=rep(row.midpoints,4))

	tri.vec<- c("","1","","","2","","","3","")
	gestation.month.vec<- 1:9
	gestation.week.vec<- c("1-4","5-8","9-13","14-17","18-21","22-26","27-30","31-35","36-40")

	r1 <- range(current$calendar.week[which(current$gestation.week %in% 1:4)])
	r2 <- range(current$calendar.week[which(current$gestation.week %in% 5:8)])
	r3 <- range(current$calendar.week[which(current$gestation.week %in% 9:13)])
	r4 <- range(current$calendar.week[which(current$gestation.week %in% 14:17)])
	r5 <- range(current$calendar.week[which(current$gestation.week %in% 18:21)])
	r6 <- range(current$calendar.week[which(current$gestation.week %in% 22:26)])
	r7 <- range(current$calendar.week[which(current$gestation.week %in% 27:30)])
	r8 <- range(current$calendar.week[which(current$gestation.week %in% 31:35)])
	r9 <- range(current$calendar.week[which(current$gestation.week %in% 36:40)])

	calendar.week.vec<- c(
		paste(r1,collapse='-'),
		paste(r2,collapse='-'),
		paste(r3,collapse='-'),
		paste(r4,collapse='-'),
		paste(r5,collapse='-'),
		paste(r6,collapse='-'),
		paste(r7,collapse='-'),
		paste(r8,collapse='-'),
		paste(r9,collapse='-')
		)

	xy.vals$label<- c(tri.vec,gestation.month.vec,gestation.week.vec,calendar.week.vec)
	colvec<- c('#83B1D4','#8CC6D1','#7DC9C2','#A7A5A3')

	# figure
	grDevices::pdf(file=paste(c(directory,'/',figure.name),collapse=''),height=10,width=7.5)
	par(plt=c(0.025,1,0,0.8),tcl=0,mgp=c(0,0,0))
		plot(1:100,1:100,type='n',bty='n',ann=FALSE,xlab='',ylab='',xaxt='n',yaxt='n')
		polygon(c(-10,100,100,-10),c(90,90,100,100),col=colvec[4],border=NA)
		polygon(c(-10,100,100,-10),c(60,60,90,90),col=colvec[1],border=NA)
		polygon(c(-10,100,100,-10),c(30,30,60,60),col=colvec[2],border=NA)
		polygon(c(-10,100,100,-10),c(0,0,30,30),col=colvec[3],border=NA)
		abline(h=90,lwd=2,col='white')
		abline(h=60,lwd=2,col='white')
		abline(h=30,lwd=2,col='white')

		mtext('trimester',side=3,line=-4,adj=0.05,font=2,cex=1.3,col='white')
		mtext('gestation\nmonth',line=-4.6,side=3,adj=0.3,font=2,cex=1.3,col='white')
		mtext('gestation\nweek',line=-4.6,side=3,adj=0.6,font=2,cex=1.3,col='white')
		mtext('calendar\nweek ',line=-4.6,side=3,adj=0.9,font=2,cex=1.3,col='white')

		for(i in 1:nrow(xy.vals)){
			text(xy.vals$xval[i],xy.vals$yval[i],labels=xy.vals$label[i],font=2,cex=2,col='white')
		}

		# assumptions
		mtext('Timing Conception Seasonally',line=7,side=3,cex=1.8,font=2,col='#5A7A91')
		mtext("Assumptions:",line=4,side=3,adj=0,cex=1.3,padj=1,font=2)
		if(first.trimester.priority==FALSE){s.assumption<- 'equally susceptible'}else{s.assumption<- '1st trimester most susceptible'}
		mtext(paste(c("ZIKV-susceptible gestation weeks: ",start.susceptible,"-",end.susceptible,", (",s.assumption,")"),collapse=''),line=2,side=3,adj=0,font=1,cex=1.3,padj=1)
		mtext(paste(c("Local ZIKV transmission trough (calendar week): ",transmission.trough.week),collapse=''),line=0,side=3,adj=0,font=1,cex=1.3,padj=1)
	dev.off()

}
