# Supplementary material for: Preventing Zika Virus Infection during Pregnancy Using a Seasonal Window of Opportunity for Conception
Source: PLoS Biol. 2016 Jul 28;14(7):e1002520. doi: 10.1371/journal.pbio.1002520 (PMC4965063; doi:10.1371/journal.pbio.1002520)
Supplement: S4 Data — R-package containing data and functions associated with this manuscript. (GZ) [file pbio.1002520.s004.gz › ZIKV/R/Function_seasonal_gestation_and_conception.R]

#' Calculate Seasonal Distribution of Conception and Gestation.
#'
#' Function for creating the seasonal distribution of conception and pregancies in the 1st, 2nd, and 3rd trimester, based on monthly birth data.
#' The function a returns data frame containing the percent and number of births conceived each month, and the percent and number of the pregnancies in each trimester (monthly).
#' It assumes 9 months of gestation, and months 1-3  are trimester 1, 4-6  are trimester 2, and 7-9  are trimester 3.
#' @param data data must be a data frame with ``year'', ``month'', and ``births'' as column headers; month must be the full name of the month January, February, etc.
#' @export
#' @examples
#' seasonal.distribution<- trimester.monthly.distribution(data=births)
trimester.monthly.distribution<- function(data){
	month.abbrev<- c('Jan',"Feb","Mar","Apr","May","Jun","Jul","Aug","Sep","Oct","Nov","Dec")
	pregnancies.in.each.trimester<- data.frame(month=1:12,month.abbrev=month.abbrev,conception=0,conception.percent=0,trimester1.pregnancies=0,trimester1.percent=NA,trimester2.pregnancies=0,trimester2.percent=NA,trimester3.pregnancies=0,trimester3.percent=NA)
	data$month.number<- NA 
	month.vec<- rep(month.abbrev,3)
	for(i in 1:nrow(data)){
		if(data$month[i]=='January'){data$month.number[i]<- 1}
		if(data$month[i]=="February"){data$month.number[i]<- 2}
		if(data$month[i]=="March"){data$month.number[i]<- 3}
		if(data$month[i]=="April"){data$month.number[i]<- 4}
		if(data$month[i]=="May"){data$month.number[i]<- 5}
		if(data$month[i]=="June"){data$month.number[i]<- 6}
		if(data$month[i]=="July"){data$month.number[i]<- 7}
		if(data$month[i]=="August"){data$month.number[i]<- 8} 
		if(data$month[i]=="September"){data$month.number[i]<- 9}
		if(data$month[i]=="October"){data$month.number[i]<- 10}
		if(data$month[i]=="November"){data$month.number[i]<- 11}
		if(data$month[i]=="December"){data$month.number[i]<- 12}

		current.mo.no<- data$month.number[i]
		current.month<- month.abbrev[current.mo.no]
		birth.month.index<- which(month.vec==current.month)[2]
		current.births<- data$births[i]
		
		# find the months in each trimester
		conception.month.index<- (birth.month.index-8)
		tri1.month.indeces<- (birth.month.index-8):(birth.month.index-6)
		tri2.month.indeces<- (birth.month.index-5):(birth.month.index-3)
		tri3.month.indeces<- (birth.month.index-2):birth.month.index
		conception.month<- month.vec[conception.month.index]
		tri1.months<- month.vec[tri1.month.indeces]
		tri2.months<- month.vec[tri2.month.indeces]
		tri3.months<- month.vec[tri3.month.indeces]

		# conception
		pregnancies.in.each.trimester$conception[which(pregnancies.in.each.trimester$month.abbrev %in% conception.month)]<- pregnancies.in.each.trimester$conception[which(pregnancies.in.each.trimester$month.abbrev %in% conception.month)] + current.births
		# tri1
		pregnancies.in.each.trimester$trimester1.pregnancies[which(pregnancies.in.each.trimester$month.abbrev %in% tri1.months)]<- pregnancies.in.each.trimester$trimester1.pregnancies[which(pregnancies.in.each.trimester$month.abbrev %in% tri1.months)] + rep(current.births,3)
		# tri2
		pregnancies.in.each.trimester$trimester2.pregnancies[which(pregnancies.in.each.trimester$month.abbrev %in% tri2.months)]<- pregnancies.in.each.trimester$trimester2.pregnancies[which(pregnancies.in.each.trimester$month.abbrev %in% tri2.months)] + rep(current.births,3)
		# tri3
		pregnancies.in.each.trimester$trimester3.pregnancies[which(pregnancies.in.each.trimester$month.abbrev %in% tri3.months)]<- pregnancies.in.each.trimester$trimester3.pregnancies[which(pregnancies.in.each.trimester$month.abbrev %in% tri3.months)] + rep(current.births,3)
	}
	total.births<- sum(data$births)
	pregnancies.in.each.trimester$conception.percent<- 100*(pregnancies.in.each.trimester$conception/total.births)
	pregnancies.in.each.trimester$trimester1.percent<- 100*(pregnancies.in.each.trimester$trimester1.pregnancies/total.births)
	pregnancies.in.each.trimester$trimester2.percent<- 100*(pregnancies.in.each.trimester$trimester2.pregnancies/total.births)
	pregnancies.in.each.trimester$trimester3.percent<- 100*(pregnancies.in.each.trimester$trimester3.pregnancies/total.births)

	return(pregnancies.in.each.trimester)
}
# end
