# Supplementary material for: Preventing Zika Virus Infection during Pregnancy Using a Seasonal Window of Opportunity for Conception
Source: PLoS Biol. 2016 Jul 28;14(7):e1002520. doi: 10.1371/journal.pbio.1002520 (PMC4965063; doi:10.1371/journal.pbio.1002520)
Supplement: S4 Data — R-package containing data and functions associated with this manuscript. (GZ) [file pbio.1002520.s004.gz › ZIKV/man/births.Rd]

\name{births}
\docType{data}
\alias{births}
\title{Monthly births in Puerto Rico.}
\description{
  Monthly number of births in Puerto Rico.
}
\usage{births}
\format{A data frame.}
\source{Data obtained from:

{United Nations Statistics Division: Demographics Statistics}. {Live births by month of birth.} 2016.
Available from: \url{http://data.un.org/}.

}
\references{
{United Nations Statistics Division: Demographics Statistics}. {Live births by month of birth.} 2016.
Available from: \url{http://data.un.org/}.
 
}
\keyword{datasets}
