# Supplementary material for: Preventing Zika Virus Infection during Pregnancy Using a Seasonal Window of Opportunity for Conception
Source: PLoS Biol. 2016 Jul 28;14(7):e1002520. doi: 10.1371/journal.pbio.1002520 (PMC4965063; doi:10.1371/journal.pbio.1002520)
Supplement: S4 Data — R-package containing data and functions associated with this manuscript. (GZ) [file pbio.1002520.s004.gz › ZIKV/man/conception.planner.Rd]

% Generated by roxygen2 (4.1.1): do not edit by hand
% Please edit documentation in R/Function_plot_gestation_planner.R
\name{conception.planner}
\alias{conception.planner}
\title{Plot Conception Planning Calendar.}
\usage{
conception.planner(transmission.trough.week = NA, start.susceptible = 1,
  end.susceptible = 20, first.trimester.priority = TRUE,
  directory = getwd(), figure.name = "conception_planner.pdf")
}
\arguments{
\item{transmission.trough.week}{the calendar week (1-52) of the year with the lowest ZIKV transmission.}

\item{start.susceptible}{the week of gestation (1-40) when the fetus is first susceptible to congenital Zika.}

\item{end.susceptible}{the last week of gestation (1-40) that the fetus is susceptible to congenital Zika.}

\item{first.trimester.priority}{TRUE/FALSE, if TRUE the first trimester is most vulnerable to congenital Zika and the first trimester will be aligned with the transmisison trough.}

\item{directory}{the directory where the pdf should be saved}

\item{figure.name}{the name of the pdf file, ending in ``.pdf''}
}
\description{
Function for creating and plotting a conception calendar to align sensitive periods of gestation with the low-transmission season for ZIKV.
It returns a data frame showing which week of the year each gestation week should be aligned with.
There are assumptions regarding the weeks in each trimester.
We assume trimester 1 is weeks 1:13, trimester 2 is weeks 14:26, and trimester 3 is weeks 27:40.
}
\examples{
conception.plan<- conception.planner(
	transmission.trough.week=20,
	start.susceptible= 1,
	end.susceptible= 20,
	first.trimester.priority=TRUE,
	directory=getwd(),
	figure.name='conception_planner.pdf')
}
