# Supplementary material for: Preventing Zika Virus Infection during Pregnancy Using a Seasonal Window of Opportunity for Conception
Source: PLoS Biol. 2016 Jul 28;14(7):e1002520. doi: 10.1371/journal.pbio.1002520 (PMC4965063; doi:10.1371/journal.pbio.1002520)
Supplement: S4 Data — R-package containing data and functions associated with this manuscript. (GZ) [file pbio.1002520.s004.gz › ZIKV/man/dengue.Rd]

\name{dengue}
\docType{data}
\alias{dengue}
\title{Dengue cases in Puerto Rico.}
\description{
 Weekly Dengue virus cases reported in Puerto Rico.
}
\usage{dengue}
\format{A data frame.}
\source{
	Data were obtained from:
	Centers for Disease Control and Prevention. National Notifiable Disease Surveillance System (NNDSS). Morbidity and Mortality Weekly Report. Data available at \url{https://data.cdc.gov/}
}
\references{
	Data were obtained from:
	Centers for Disease Control and Prevention. National Notifiable Disease Surveillance System (NNDSS). Morbidity and Mortality Weekly Report. Data available at \url{https://data.cdc.gov/}
}
\keyword{datasets}
