# Supplementary material for: Preventing Zika Virus Infection during Pregnancy Using a Seasonal Window of Opportunity for Conception
Source: PLoS Biol. 2016 Jul 28;14(7):e1002520. doi: 10.1371/journal.pbio.1002520 (PMC4965063; doi:10.1371/journal.pbio.1002520)
Supplement: S4 Data — R-package containing data and functions associated with this manuscript. (GZ) [file pbio.1002520.s004.gz › ZIKV/man/mosquitoes.Rd]

\name{mosquitoes}
\docType{data}
\alias{mosquitoes}
\title{Seasonal abundance of engorged female Aedes aegypti mosquitoes.}
\description{
  Monthly number of engorged female Aedes aegypti mosquitoes trapped in 20 houses in urban areas of Puerto Rico.
}
\usage{mosquitoes}
\format{A data frame.}
\source{The data were digitized from:

Scott TW, Morrison AC, Lorenz LH, Clark GG, Strickman D, Kittayapong P, et al.
Longitudinal Studies of Aedes aegypti (Diptera: Culicidae) in Thailand and Puerto Rico: Population Dynamics. Journal of Medical Entomology. 2000;37(1):77--88.

}
\references{
Scott TW, Morrison AC, Lorenz LH, Clark GG, Strickman D, Kittayapong P, et al.
Longitudinal Studies of Aedes aegypti (Diptera: Culicidae) in Thailand and Puerto Rico: Population Dynamics. Journal of Medical Entomology. 2000;37(1):77--88.
 
}
\keyword{datasets}
