# Supplementary material for: Preventing Zika Virus Infection during Pregnancy Using a Seasonal Window of Opportunity for Conception
Source: PLoS Biol. 2016 Jul 28;14(7):e1002520. doi: 10.1371/journal.pbio.1002520 (PMC4965063; doi:10.1371/journal.pbio.1002520)
Supplement: S4 Data — R-package containing data and functions associated with this manuscript. (GZ) [file pbio.1002520.s004.gz › ZIKV/man/planned.conception.Rd]

% Generated by roxygen2 (4.1.1): do not edit by hand
% Please edit documentation in R/Function_planned_conception.R
\name{planned.conception}
\alias{planned.conception}
\title{Calculate Recommended Timing of Conception.}
\usage{
planned.conception(transmission.trough.week = NA,
  susceptible.gestation.start.week = 1, susceptible.gestation.end.week = 20,
  first.trimester.priority = TRUE)
}
\arguments{
\item{transmission.trough.week}{the calendar week (1-52) of the year with the lowest ZIKV transmission.}

\item{susceptible.gestation.start.week}{the week of gestation (1-40) when the fetus is first susceptible to congenital Zika.}

\item{susceptible.gestation.end.week}{the last week of gestation (1-40) that the fetus is susceptible to congenital Zika.}

\item{first.trimester.priority}{TRUE/FALSE, if TRUE the first trimester is most vulnerable to congenital Zika and the first trimester will be aligned with the transmisison trough.}
}
\description{
Function for creating a conception calendar to align sensitive periods of gestation with the low-transmission season for ZIKV.
It returns a data frame showing which week of the year each gestation week should be aligned with.
There are assumption regarding the weeks in each trimester.
We assume trimester 1 is weeks 1:13, trimester 2 is weeks 14:26, and trimester 3 is weeks 27:40.
}
\examples{
conception.plan<- planned.conception(
	transmission.trough.week=20,
	susceptible.gestation.start.week=1,
	susceptible.gestation.end.week=20,
	first.trimester.priority=TRUE)
}
