# Supplementary material for: Preventing Zika Virus Infection during Pregnancy Using a Seasonal Window of Opportunity for Conception
Source: PLoS Biol. 2016 Jul 28;14(7):e1002520. doi: 10.1371/journal.pbio.1002520 (PMC4965063; doi:10.1371/journal.pbio.1002520)
Supplement: S4 Data — R-package containing data and functions associated with this manuscript. (GZ) [file pbio.1002520.s004.gz › ZIKV/man/trimester.monthly.distribution.Rd]

% Generated by roxygen2 (4.1.1): do not edit by hand
% Please edit documentation in R/Function_seasonal_gestation_and_conception.R
\name{trimester.monthly.distribution}
\alias{trimester.monthly.distribution}
\title{Calculate Seasonal Distribution of Conception and Gestation.}
\usage{
trimester.monthly.distribution(data)
}
\arguments{
\item{data}{data must be a data frame with ``year'', ``month'', and ``births'' as column headers; month must be the full name of the month January, February, etc.}
}
\description{
Function for creating the seasonal distribution of conception and pregancies in the 1st, 2nd, and 3rd trimester, based on monthly birth data.
The function a returns data frame containing the percent and number of births conceived each month, and the percent and number of the pregnancies in each trimester (monthly).
It assumes 9 months of gestation, and months 1-3  are trimester 1, 4-6  are trimester 2, and 7-9  are trimester 3.
}
\examples{
seasonal.distribution<- trimester.monthly.distribution(data=births)
}
