# Supplementary material for: Preventing Zika Virus Infection during Pregnancy Using a Seasonal Window of Opportunity for Conception
Source: PLoS Biol. 2016 Jul 28;14(7):e1002520. doi: 10.1371/journal.pbio.1002520 (PMC4965063; doi:10.1371/journal.pbio.1002520)
Supplement: S5 Data — R-code used to produce Fig 3B and 3C. (R) [file pbio.1002520.s005.R]

# setwd('')
require('lubridate')
require('Hmisc')
require('ZIKV')

############################################
# caulculate the gestation distribution 2002-2014
############################################
# assuming 9 months gestation
# trimesters: months 1-3, 4-6, 7-9
conception.dist<- trimester.monthly.distribution(ZIKV::births[,c("year","month","births")])
conception.dist<- conception.dist[,c("month","month.abbrev","conception.percent")]

#########################################
# determine when to encourage conception
#########################################
planning<- planned.conception(
		transmission.trough.week=17,
		susceptible.gestation.start.week=1,
		susceptible.gestation.end.week=20,
		first.trimester.priority=TRUE
		)

#########################################
# shift 3% to appropriate conception window 
#########################################
target.week<- planning$calendar.week[which(planning$gestation.week==1)]
target.month<- 3
all.months<- 1:12
months.to.shift<- all.months[which(all.months!=target.month & all.months!=(target.month+1) & all.months!=(target.month-1))]
no.shift.months<- length(months.to.shift)
percent.shift<- 3
skim.from.each.month<- percent.shift/no.shift.months

# shift year 1 (2017)
conception.dist$conception.percent.shift1<- NA
conception.dist$conception.percent.shift1[months.to.shift]<- conception.dist[months.to.shift,"conception.percent"] - skim.from.each.month
conception.dist$conception.percent.shift1[target.month]<- conception.dist[target.month,"conception.percent"] + (2/3)*percent.shift
conception.dist$conception.percent.shift1[(target.month+1)]<- conception.dist[(target.month+1),"conception.percent"] + (1/6)*percent.shift
conception.dist$conception.percent.shift1[(target.month-1)]<- conception.dist[(target.month-1),"conception.percent"] + (1/6)*percent.shift

# shift year 2 (2018)
conception.dist$conception.percent.shift2<- NA
conception.dist$conception.percent.shift2[months.to.shift]<- conception.dist[months.to.shift,"conception.percent.shift1"] - skim.from.each.month
conception.dist$conception.percent.shift2[target.month]<- conception.dist[target.month,"conception.percent.shift1"] + (2/3)*percent.shift
conception.dist$conception.percent.shift2[(target.month+1)]<- conception.dist[(target.month+1),"conception.percent.shift1"] + (1/6)*percent.shift
conception.dist$conception.percent.shift2[(target.month-1)]<- conception.dist[(target.month-1),"conception.percent.shift1"] + (1/6)*percent.shift

# shift year 3 (2019)
conception.dist$conception.percent.shift3<- NA
conception.dist$conception.percent.shift3[months.to.shift]<- conception.dist[months.to.shift,"conception.percent.shift2"] - skim.from.each.month
conception.dist$conception.percent.shift3[target.month]<- conception.dist[target.month,"conception.percent.shift2"] + (2/3)*percent.shift
conception.dist$conception.percent.shift3[(target.month+1)]<- conception.dist[(target.month+1),"conception.percent.shift2"] + (1/6)*percent.shift
conception.dist$conception.percent.shift3[(target.month-1)]<- conception.dist[(target.month-1),"conception.percent.shift2"] + (1/6)*percent.shift

# shift year 4 (2020)
conception.dist$conception.percent.shift4<- NA
conception.dist$conception.percent.shift4[months.to.shift]<- conception.dist[months.to.shift,"conception.percent.shift3"] - skim.from.each.month
conception.dist$conception.percent.shift4[target.month]<- conception.dist[target.month,"conception.percent.shift3"] + (2/3)*percent.shift
conception.dist$conception.percent.shift4[(target.month+1)]<- conception.dist[(target.month+1),"conception.percent.shift3"] + (1/6)*percent.shift
conception.dist$conception.percent.shift4[(target.month-1)]<- conception.dist[(target.month-1),"conception.percent.shift3"] + (1/6)*percent.shift

write.csv(conception.dist,file='S6_Data.csv',row.names=FALSE)

# percent of pregnancies in first trimester
tri1.dist<- conception.dist
tri1.dist[,3:7]<- NA
names(tri1.dist)<- c("month","month.abbrev","tri1.percent","tri1.percent.shift1","tri1.percent.shift2","tri1.percent.shift3","tri1.percent.shift4")

tri1.dist$tri1.percent[1]<- sum(conception.dist$conception.percent[c(11,12,1)])
tri1.dist$tri1.percent[2]<- sum(conception.dist$conception.percent[c(12,1,2)])
tri1.dist$tri1.percent[3]<- sum(conception.dist$conception.percent[c(1,2,3)])
tri1.dist$tri1.percent[4]<- sum(conception.dist$conception.percent[c(2,3,4)])
tri1.dist$tri1.percent[5]<- sum(conception.dist$conception.percent[c(3,4,5)])
tri1.dist$tri1.percent[6]<- sum(conception.dist$conception.percent[c(4,5,6)])
tri1.dist$tri1.percent[7]<- sum(conception.dist$conception.percent[c(5,6,7)])
tri1.dist$tri1.percent[8]<- sum(conception.dist$conception.percent[c(6,7,8)])
tri1.dist$tri1.percent[9]<- sum(conception.dist$conception.percent[c(7,8,9)])
tri1.dist$tri1.percent[10]<- sum(conception.dist$conception.percent[c(8,9,10)])
tri1.dist$tri1.percent[11]<- sum(conception.dist$conception.percent[c(9,10,11)])
tri1.dist$tri1.percent[12]<- sum(conception.dist$conception.percent[c(10,11,12)])

tri1.dist$tri1.percent.shift1[1]<- sum(conception.dist$conception.percent.shift1[c(11,12,1)])
tri1.dist$tri1.percent.shift1[2]<- sum(conception.dist$conception.percent.shift1[c(12,1,2)])
tri1.dist$tri1.percent.shift1[3]<- sum(conception.dist$conception.percent.shift1[c(1,2,3)])
tri1.dist$tri1.percent.shift1[4]<- sum(conception.dist$conception.percent.shift1[c(2,3,4)])
tri1.dist$tri1.percent.shift1[5]<- sum(conception.dist$conception.percent.shift1[c(3,4,5)])
tri1.dist$tri1.percent.shift1[6]<- sum(conception.dist$conception.percent.shift1[c(4,5,6)])
tri1.dist$tri1.percent.shift1[7]<- sum(conception.dist$conception.percent.shift1[c(5,6,7)])
tri1.dist$tri1.percent.shift1[8]<- sum(conception.dist$conception.percent.shift1[c(6,7,8)])
tri1.dist$tri1.percent.shift1[9]<- sum(conception.dist$conception.percent.shift1[c(7,8,9)])
tri1.dist$tri1.percent.shift1[10]<- sum(conception.dist$conception.percent.shift1[c(8,9,10)])
tri1.dist$tri1.percent.shift1[11]<- sum(conception.dist$conception.percent.shift1[c(9,10,11)])
tri1.dist$tri1.percent.shift1[12]<- sum(conception.dist$conception.percent.shift1[c(10,11,12)])


tri1.dist$tri1.percent.shift2[1]<- sum(conception.dist$conception.percent.shift2[c(11,12,1)])
tri1.dist$tri1.percent.shift2[2]<- sum(conception.dist$conception.percent.shift2[c(12,1,2)])
tri1.dist$tri1.percent.shift2[3]<- sum(conception.dist$conception.percent.shift2[c(1,2,3)])
tri1.dist$tri1.percent.shift2[4]<- sum(conception.dist$conception.percent.shift2[c(2,3,4)])
tri1.dist$tri1.percent.shift2[5]<- sum(conception.dist$conception.percent.shift2[c(3,4,5)])
tri1.dist$tri1.percent.shift2[6]<- sum(conception.dist$conception.percent.shift2[c(4,5,6)])
tri1.dist$tri1.percent.shift2[7]<- sum(conception.dist$conception.percent.shift2[c(5,6,7)])
tri1.dist$tri1.percent.shift2[8]<- sum(conception.dist$conception.percent.shift2[c(6,7,8)])
tri1.dist$tri1.percent.shift2[9]<- sum(conception.dist$conception.percent.shift2[c(7,8,9)])
tri1.dist$tri1.percent.shift2[10]<- sum(conception.dist$conception.percent.shift2[c(8,9,10)])
tri1.dist$tri1.percent.shift2[11]<- sum(conception.dist$conception.percent.shift2[c(9,10,11)])
tri1.dist$tri1.percent.shift2[12]<- sum(conception.dist$conception.percent.shift2[c(10,11,12)])


tri1.dist$tri1.percent.shift3[1]<- sum(conception.dist$conception.percent.shift3[c(11,12,1)])
tri1.dist$tri1.percent.shift3[2]<- sum(conception.dist$conception.percent.shift3[c(12,1,2)])
tri1.dist$tri1.percent.shift3[3]<- sum(conception.dist$conception.percent.shift3[c(1,2,3)])
tri1.dist$tri1.percent.shift3[4]<- sum(conception.dist$conception.percent.shift3[c(2,3,4)])
tri1.dist$tri1.percent.shift3[5]<- sum(conception.dist$conception.percent.shift3[c(3,4,5)])
tri1.dist$tri1.percent.shift3[6]<- sum(conception.dist$conception.percent.shift3[c(4,5,6)])
tri1.dist$tri1.percent.shift3[7]<- sum(conception.dist$conception.percent.shift3[c(5,6,7)])
tri1.dist$tri1.percent.shift3[8]<- sum(conception.dist$conception.percent.shift3[c(6,7,8)])
tri1.dist$tri1.percent.shift3[9]<- sum(conception.dist$conception.percent.shift3[c(7,8,9)])
tri1.dist$tri1.percent.shift3[10]<- sum(conception.dist$conception.percent.shift3[c(8,9,10)])
tri1.dist$tri1.percent.shift3[11]<- sum(conception.dist$conception.percent.shift3[c(9,10,11)])
tri1.dist$tri1.percent.shift3[12]<- sum(conception.dist$conception.percent.shift3[c(10,11,12)])


tri1.dist$tri1.percent.shift4[1]<- sum(conception.dist$conception.percent.shift4[c(11,12,1)])
tri1.dist$tri1.percent.shift4[2]<- sum(conception.dist$conception.percent.shift4[c(12,1,2)])
tri1.dist$tri1.percent.shift4[3]<- sum(conception.dist$conception.percent.shift4[c(1,2,3)])
tri1.dist$tri1.percent.shift4[4]<- sum(conception.dist$conception.percent.shift4[c(2,3,4)])
tri1.dist$tri1.percent.shift4[5]<- sum(conception.dist$conception.percent.shift4[c(3,4,5)])
tri1.dist$tri1.percent.shift4[6]<- sum(conception.dist$conception.percent.shift4[c(4,5,6)])
tri1.dist$tri1.percent.shift4[7]<- sum(conception.dist$conception.percent.shift4[c(5,6,7)])
tri1.dist$tri1.percent.shift4[8]<- sum(conception.dist$conception.percent.shift4[c(6,7,8)])
tri1.dist$tri1.percent.shift4[9]<- sum(conception.dist$conception.percent.shift4[c(7,8,9)])
tri1.dist$tri1.percent.shift4[10]<- sum(conception.dist$conception.percent.shift4[c(8,9,10)])
tri1.dist$tri1.percent.shift4[11]<- sum(conception.dist$conception.percent.shift4[c(9,10,11)])
tri1.dist$tri1.percent.shift4[12]<- sum(conception.dist$conception.percent.shift4[c(10,11,12)])

write.csv(tri1.dist,file='S7_Data.csv',row.names=FALSE)

#########################################
# conception schedule
#########################################
MGP<- c(1.5,0.5,0)

TCL<- -0.2
colvec<- c("#235182","#B2A389",'#D55D45')
newcols<- c("#89B8A6")

pltb<- c(0.15,0.99,0.65,0.95)
pltc<- c(0.15,0.99,0.22,0.58)

###########################
# plot Fig 3b
###########################
conception.percent<- c(conception.dist$conception.percent,
	conception.dist$conception.percent.shift1,
	conception.dist$conception.percent.shift2,
	conception.dist$conception.percent.shift3,
	conception.dist$conception.percent.shift4)

tri1.percent<- c(tri1.dist$tri1.percent,
	tri1.dist$tri1.percent.shift1,
	tri1.dist$tri1.percent.shift2,
	tri1.dist$tri1.percent.shift3,
	tri1.dist$tri1.percent.shift4)

month.vec<- rep(conception.dist$month.abbrev,5)
time.vec<- round(sort(rep(2017:2020,12))+ rep(1:12,4)/12,digits=3)
time.vec<- c(rep('',11),2017,time.vec)

dev.new()
par(plt=pltb,mgp=MGP,tcl=TCL)
plot(conception.percent,type='l',col="#6F5E50",
	lwd=2,cex.axis=0.9,bty='n',xaxt='n',xlab='',ylab='% of pregnancies\nconceived each month')
	mtext("Assuming Scenario 1B",side=3,line=-0.5,adj=0.2,cex=0.8)
	target.month<- "Mar"
	indeces<- which(month.vec==target.month)
	points(indeces,conception.percent[indeces],pch=16,col=colvec[3])
	axis(1,at=c(1,11),labels=rep("",2))
	axis(1,at=c(12,length(tri1.percent)),labels=rep("",2))
	mtext('(b)',side=3,adj=-0.04,line=0.1,cex=1)

###########################
# plot Fig 3c
###########################
par(plt=pltc,mgp=MGP,tcl=TCL,new=TRUE)
plot(tri1.percent,type='l',col="#264259",ylim=c(18,42),lwd=2,cex.axis=0.9,bty='n',xaxt='n',xlab='',ylab='% of pregnancies\nin 1st trimester')
	axis(1,1:length(tri1.percent),labels=month.vec,cex.axis=0.5,mgp=MGP,tcl=TCL)
	axis.indeces<- which(time.vec=="2017"|time.vec=="2018"|time.vec=="2019"|time.vec=="2020"|time.vec=="2021")
	axis(1,axis.indeces,line=2,labels=time.vec[axis.indeces],cex.axis=0.5,mgp=MGP,tcl=TCL)
	axis(1,at=c(1,11),line=2,labels=rep("",2),cex.axis=0.5,mgp=MGP,tcl=TCL)
	mtext("past",side=1,line=2,adj=0.08,cex=0.5)
	mtext("year/month",side=1,line=3.5,adj=0.5,cex=0.8)
	trough.month<- "Apr"
	indeces<- which(month.vec==trough.month)
	arrow.col<- '#E32201'
	arrows(indeces[-1],42,indeces[-1],39,length=0.08,col=arrow.col,lwd=2)
	arrows(indeces[1],38,indeces[1],35,length=0.08,col=arrow.col,lwd=2)
	mtext("April\ntransmission\ntroughs",side=3,adj=0.05,line=-1.4,col=arrow.col,cex=0.5)
	mtext('(c)',side=3,adj=-0.04,line=0.1,cex=1)


# end
