# Supplementary material for: Preventing Zika Virus Infection during Pregnancy Using a Seasonal Window of Opportunity for Conception
Source: PLoS Biol. 2016 Jul 28;14(7):e1002520. doi: 10.1371/journal.pbio.1002520 (PMC4965063; doi:10.1371/journal.pbio.1002520)
Supplement: S6 Data — Time series produced using S5 Data and plotted in Fig 3B. (CSV) [file pbio.1002520.s006.csv]

month	month.abbrev	conception.percent	conception.percent.shift1	conception.percent.shift2	conception.percent.shift3	conception.percent.shift4
1	Jan	9.19503735559195	8.86170402225862	8.52837068892528	8.19503735559195	7.86170402225862
2	Feb	9.11489581599853	9.61489581599853	10.1148958159985	10.6148958159985	11.1148958159985
3	Mar	8.59528960437231	10.5952896043723	12.5952896043723	14.5952896043723	16.5952896043723
4	Apr	8.94694892838062	9.44694892838062	9.94694892838062	10.4469489283806	10.9469489283806
5	May	8.55740849412733	8.224075160794	7.89074182746067	7.55740849412733	7.224075160794
6	Jun	7.53615127919911	7.20281794586578	6.86948461253244	6.53615127919911	6.20281794586578
7	Jul	7.85343294824521	7.52009961491187	7.18676628157854	6.85343294824521	6.52009961491187
8	Aug	7.58936000630622	7.25602667297289	6.92269333963955	6.58936000630622	6.25602667297289
9	Sep	7.91540031355925	7.58206698022591	7.24873364689258	6.91540031355925	6.58206698022592
10	Oct	7.60315486148214	7.2698215281488	6.93648819481547	6.60315486148214	6.2698215281488
11	Nov	8.05969887801844	7.72636554468511	7.39303221135178	7.05969887801845	6.72636554468511
12	Dec	9.03322151471889	8.69988818138556	8.36655484805222	8.03322151471889	7.69988818138556
