# Supplementary material for: Preventing Zika Virus Infection during Pregnancy Using a Seasonal Window of Opportunity for Conception
Source: PLoS Biol. 2016 Jul 28;14(7):e1002520. doi: 10.1371/journal.pbio.1002520 (PMC4965063; doi:10.1371/journal.pbio.1002520)
Supplement: S7 Data — Time series produced using S5 Data and plotted in Fig 3C. (CSV) [file pbio.1002520.s007.csv]

month	month.abbrev	tri1.percent	tri1.percent.shift1	tri1.percent.shift2	tri1.percent.shift3	tri1.percent.shift4
1	Jan	26.2879577483293	25.2879577483293	24.2879577483293	23.2879577483293	22.2879577483293
2	Feb	27.3431546863094	27.1764880196427	27.009821352976	26.8431546863094	26.6764880196427
3	Mar	26.9052227759628	29.0718894426295	31.2385561092961	33.4052227759628	35.5718894426295
4	Apr	26.6571343487515	29.6571343487515	32.6571343487515	35.6571343487515	38.6571343487515
5	May	26.0996470268803	28.2663136935469	30.4329803602136	32.5996470268803	34.7663136935469
6	Jun	25.0405087017071	24.8738420350404	24.7071753683737	24.5405087017071	24.3738420350404
7	Jul	23.9469927215717	22.9469927215717	21.9469927215717	20.9469927215717	19.9469927215717
8	Aug	22.9789442337505	21.9789442337505	20.9789442337505	19.9789442337505	18.9789442337505
9	Sep	23.3581932681107	22.3581932681107	21.3581932681107	20.3581932681107	19.3581932681107
10	Oct	23.1079151813476	22.1079151813476	21.1079151813476	20.1079151813476	19.1079151813476
11	Nov	23.5782540530598	22.5782540530598	21.5782540530598	20.5782540530598	19.5782540530598
12	Dec	24.6960752542195	23.6960752542195	22.6960752542195	21.6960752542195	20.6960752542195
